# Supplementary material for: Evaluation of the Effects of Library Preparation Procedure and Sample Characteristics on the Accuracy of Metagenomic Profiles
Source: mSystems. 2021 Oct 12;6(5):e00440-21. doi: 10.1128/mSystems.00440-21 (PMC8510527; doi:10.1128/mSystems.00440-21)
Supplement: TABLE S1 [file msystems.00440-21-st001.csv]

Sample ID	Procedure	Input (ng)	Taxon	CPM	Theoretical	Fold Change
s566	NexteraFlex Full	1	Bacillus_subtilis	71365.3	103000	-0.30713301
s567	NexteraFlex Full	1	Bacillus_subtilis	74794.4	103000	-0.273840777
s568	NexteraFlex Full	1	Bacillus_subtilis	75216.1	103000	-0.269746602
s569	NexteraFlex Full	0.5	Bacillus_subtilis	71780.2	103000	-0.303104854
s570	NexteraFlex Full	5	Bacillus_subtilis	76676.4	103000	-0.255568932
s586	NexteraFlex Reduced	1	Bacillus_subtilis	65109.4	103000	-0.367869903
s587	NexteraFlex Reduced	1	Bacillus_subtilis	66867.6	103000	-0.3508
s588	NexteraFlex Reduced	1	Bacillus_subtilis	65436.3	103000	-0.364696117
s589	NexteraFlex Reduced	0.5	Bacillus_subtilis	65374.7	103000	-0.365294175
s590	NexteraFlex Reduced	5	Bacillus_subtilis	66890.8	103000	-0.350574757
s029	NextFlex RAPID XP	1	Bacillus_subtilis	70384.7	103000	-0.316653398
s030	NextFlex RAPID XP	1	Bacillus_subtilis	69314.7	103000	-0.327041748
s031	NextFlex RAPID XP	1	Bacillus_subtilis	73099.3	103000	-0.290298058
s032	NextFlex RAPID XP	0.5	Bacillus_subtilis	73072	103000	-0.290563107
s033	NextFlex RAPID XP	5	Bacillus_subtilis	71942.4	103000	-0.301530097
Mock_plexWell96_1	plexWell96	1	Bacillus_subtilis	75583.21667	103000	-0.266182362
Mock_plexWell96_2	plexWell96	1	Bacillus_subtilis	69135.61667	103000	-0.328780421
Mock_plexWell96_3	plexWell96	1	Bacillus_subtilis	70010.55	103000	-0.320285922
Mock_plexWell96_4	plexWell96	0.5	Bacillus_subtilis	67990.51667	103000	-0.339897896
Mock_plexWell96_5	plexWell96	5	Bacillus_subtilis	72878.56667	103000	-0.2924411
s606	QIASeqFX	1	Bacillus_subtilis	71301.3	103000	-0.307754369
s607	QIASeqFX	1	Bacillus_subtilis	70321.5	103000	-0.31726699
s608	QIASeqFX	1	Bacillus_subtilis	72980.5	103000	-0.291451456
s609	QIASeqFX	0.5	Bacillus_subtilis	72032.1	103000	-0.300659223
s610	QIASeqFX	5	Bacillus_subtilis	73076.5	103000	-0.290519417
s566	NexteraFlex Full	1	Listeria_monocytogenes	134439	139000	-0.03281295
s567	NexteraFlex Full	1	Listeria_monocytogenes	131020	139000	-0.057410072
s568	NexteraFlex Full	1	Listeria_monocytogenes	130804	139000	-0.058964029
s569	NexteraFlex Full	0.5	Listeria_monocytogenes	130138	139000	-0.063755396
s570	NexteraFlex Full	5	Listeria_monocytogenes	128448	139000	-0.075913669
s586	NexteraFlex Reduced	1	Listeria_monocytogenes	136984	139000	-0.014503597
s587	NexteraFlex Reduced	1	Listeria_monocytogenes	138535	139000	-0.003345324
s588	NexteraFlex Reduced	1	Listeria_monocytogenes	137501	139000	-0.010784173
s589	NexteraFlex Reduced	0.5	Listeria_monocytogenes	138625	139000	-0.002697842
s590	NexteraFlex Reduced	5	Listeria_monocytogenes	140889	139000	0.013589928
s029	NextFlex RAPID XP	1	Listeria_monocytogenes	110175	139000	-0.207374101
s030	NextFlex RAPID XP	1	Listeria_monocytogenes	107290	139000	-0.228129496
s031	NextFlex RAPID XP	1	Listeria_monocytogenes	111289	139000	-0.199359712
s032	NextFlex RAPID XP	0.5	Listeria_monocytogenes	110745	139000	-0.203273381
s033	NextFlex RAPID XP	5	Listeria_monocytogenes	117024	139000	-0.158100719
Mock_plexWell96_1	plexWell96	1	Listeria_monocytogenes	117987.6667	139000	-0.151167866
Mock_plexWell96_2	plexWell96	1	Listeria_monocytogenes	116662	139000	-0.160705036
Mock_plexWell96_3	plexWell96	1	Listeria_monocytogenes	118795.8333	139000	-0.145353717
Mock_plexWell96_4	plexWell96	0.5	Listeria_monocytogenes	120720.1667	139000	-0.131509592
Mock_plexWell96_5	plexWell96	5	Listeria_monocytogenes	109495.3333	139000	-0.212263789
s606	QIASeqFX	1	Listeria_monocytogenes	120655	139000	-0.131978417
s607	QIASeqFX	1	Listeria_monocytogenes	115275	139000	-0.170683453
s608	QIASeqFX	1	Listeria_monocytogenes	120464	139000	-0.133352518
s609	QIASeqFX	0.5	Listeria_monocytogenes	116370	139000	-0.162805755
s610	QIASeqFX	5	Listeria_monocytogenes	120176	139000	-0.13542446
s566	NexteraFlex Full	1	Staphylococcus_aureus	179413	152000	0.180348684
s567	NexteraFlex Full	1	Staphylococcus_aureus	173959	152000	0.144467105
s568	NexteraFlex Full	1	Staphylococcus_aureus	179194	152000	0.178907895
s569	NexteraFlex Full	0.5	Staphylococcus_aureus	175709	152000	0.155980263
s570	NexteraFlex Full	5	Staphylococcus_aureus	169938	152000	0.118013158
s586	NexteraFlex Reduced	1	Staphylococcus_aureus	218097	152000	0.434848684
s587	NexteraFlex Reduced	1	Staphylococcus_aureus	217320	152000	0.429736842
s588	NexteraFlex Reduced	1	Staphylococcus_aureus	221454	152000	0.456934211
s589	NexteraFlex Reduced	0.5	Staphylococcus_aureus	214794	152000	0.413118421
s590	NexteraFlex Reduced	5	Staphylococcus_aureus	222327	152000	0.462677632
s029	NextFlex RAPID XP	1	Staphylococcus_aureus	144039	152000	-0.052375
s030	NextFlex RAPID XP	1	Staphylococcus_aureus	140989	152000	-0.072440789
s031	NextFlex RAPID XP	1	Staphylococcus_aureus	145071	152000	-0.045585526
s032	NextFlex RAPID XP	0.5	Staphylococcus_aureus	139939	152000	-0.079348684
s033	NextFlex RAPID XP	5	Staphylococcus_aureus	157030	152000	0.033092105
Mock_plexWell96_1	plexWell96	1	Staphylococcus_aureus	162171.1667	152000	0.06691557
Mock_plexWell96_2	plexWell96	1	Staphylococcus_aureus	161999.5	152000	0.065786184
Mock_plexWell96_3	plexWell96	1	Staphylococcus_aureus	167216.3333	152000	0.100107456
Mock_plexWell96_4	plexWell96	0.5	Staphylococcus_aureus	155937.3333	152000	0.025903509
Mock_plexWell96_5	plexWell96	5	Staphylococcus_aureus	152621.8333	152000	0.004091009
s606	QIASeqFX	1	Staphylococcus_aureus	160985	152000	0.059111842
s607	QIASeqFX	1	Staphylococcus_aureus	161348	152000	0.0615
s608	QIASeqFX	1	Staphylococcus_aureus	160355	152000	0.054967105
s609	QIASeqFX	0.5	Staphylococcus_aureus	156076	152000	0.026815789
s610	QIASeqFX	5	Staphylococcus_aureus	167167	152000	0.099782895
s566	NexteraFlex Full	1	Enterococcus_faecalis	176813	146000	0.211047945
s567	NexteraFlex Full	1	Enterococcus_faecalis	177237	146000	0.213952055
s568	NexteraFlex Full	1	Enterococcus_faecalis	179844	146000	0.231808219
s569	NexteraFlex Full	0.5	Enterococcus_faecalis	174159	146000	0.192869863
s570	NexteraFlex Full	5	Enterococcus_faecalis	177214	146000	0.213794521
s586	NexteraFlex Reduced	1	Enterococcus_faecalis	194451	146000	0.331856164
s587	NexteraFlex Reduced	1	Enterococcus_faecalis	194339	146000	0.331089041
s588	NexteraFlex Reduced	1	Enterococcus_faecalis	194734	146000	0.333794521
s589	NexteraFlex Reduced	0.5	Enterococcus_faecalis	192197	146000	0.316417808
s590	NexteraFlex Reduced	5	Enterococcus_faecalis	197915	146000	0.355582192
s029	NextFlex RAPID XP	1	Enterococcus_faecalis	158822	146000	0.087821918
s030	NextFlex RAPID XP	1	Enterococcus_faecalis	154994	146000	0.06160274
s031	NextFlex RAPID XP	1	Enterococcus_faecalis	159727	146000	0.094020548
s032	NextFlex RAPID XP	0.5	Enterococcus_faecalis	154892	146000	0.06090411
s033	NextFlex RAPID XP	5	Enterococcus_faecalis	162972	146000	0.116246575
Mock_plexWell96_1	plexWell96	1	Enterococcus_faecalis	162163.1667	146000	0.110706621
Mock_plexWell96_2	plexWell96	1	Enterococcus_faecalis	157502	146000	0.078780822
Mock_plexWell96_3	plexWell96	1	Enterococcus_faecalis	167553.5	146000	0.147626712
Mock_plexWell96_4	plexWell96	0.5	Enterococcus_faecalis	166489	146000	0.140335616
Mock_plexWell96_5	plexWell96	5	Enterococcus_faecalis	156407	146000	0.071280822
s606	QIASeqFX	1	Enterococcus_faecalis	167460	146000	0.146986301
s607	QIASeqFX	1	Enterococcus_faecalis	167388	146000	0.146493151
s608	QIASeqFX	1	Enterococcus_faecalis	170851	146000	0.170212329
s609	QIASeqFX	0.5	Enterococcus_faecalis	165657	146000	0.134636986
s610	QIASeqFX	5	Enterococcus_faecalis	167569	146000	0.147732877
s566	NexteraFlex Full	1	Lactobacillus_fermentum	157942	216000	-0.268787037
s567	NexteraFlex Full	1	Lactobacillus_fermentum	159666	216000	-0.260805556
s568	NexteraFlex Full	1	Lactobacillus_fermentum	159759	216000	-0.260375
s569	NexteraFlex Full	0.5	Lactobacillus_fermentum	159450	216000	-0.261805556
s570	NexteraFlex Full	5	Lactobacillus_fermentum	169679	216000	-0.214449074
s586	NexteraFlex Reduced	1	Lactobacillus_fermentum	180234	216000	-0.165583333
s587	NexteraFlex Reduced	1	Lactobacillus_fermentum	179498	216000	-0.168990741
s588	NexteraFlex Reduced	1	Lactobacillus_fermentum	176472	216000	-0.183
s589	NexteraFlex Reduced	0.5	Lactobacillus_fermentum	180848	216000	-0.162740741
s590	NexteraFlex Reduced	5	Lactobacillus_fermentum	188060	216000	-0.129351852
s029	NextFlex RAPID XP	1	Lactobacillus_fermentum	190684	216000	-0.117203704
s030	NextFlex RAPID XP	1	Lactobacillus_fermentum	187454	216000	-0.132157407
s031	NextFlex RAPID XP	1	Lactobacillus_fermentum	186005	216000	-0.138865741
s032	NextFlex RAPID XP	0.5	Lactobacillus_fermentum	193602	216000	-0.103694444
s033	NextFlex RAPID XP	5	Lactobacillus_fermentum	180163	216000	-0.165912037
Mock_plexWell96_1	plexWell96	1	Lactobacillus_fermentum	176010	216000	-0.185138889
Mock_plexWell96_2	plexWell96	1	Lactobacillus_fermentum	179393.5	216000	-0.169474537
Mock_plexWell96_3	plexWell96	1	Lactobacillus_fermentum	178697.1667	216000	-0.172698302
Mock_plexWell96_4	plexWell96	0.5	Lactobacillus_fermentum	179456	216000	-0.169185185
Mock_plexWell96_5	plexWell96	5	Lactobacillus_fermentum	191741.6667	216000	-0.112307099
s606	QIASeqFX	1	Lactobacillus_fermentum	185589	216000	-0.140791667
s607	QIASeqFX	1	Lactobacillus_fermentum	186791	216000	-0.135226852
s608	QIASeqFX	1	Lactobacillus_fermentum	183534	216000	-0.150305556
s609	QIASeqFX	0.5	Lactobacillus_fermentum	188399	216000	-0.127782407
s610	QIASeqFX	5	Lactobacillus_fermentum	184428	216000	-0.146166667
s566	NexteraFlex Full	1	Escherichia_coli	104333	85000	0.227447059
s567	NexteraFlex Full	1	Escherichia_coli	103254	85000	0.214752941
s568	NexteraFlex Full	1	Escherichia_coli	108872	85000	0.280847059
s569	NexteraFlex Full	0.5	Escherichia_coli	102966	85000	0.211364706
s570	NexteraFlex Full	5	Escherichia_coli	100100	85000	0.177647059
s586	NexteraFlex Reduced	1	Escherichia_coli	84205	85000	-0.009352941
s587	NexteraFlex Reduced	1	Escherichia_coli	78282.8	85000	-0.079025882
s588	NexteraFlex Reduced	1	Escherichia_coli	81018	85000	-0.046847059
s589	NexteraFlex Reduced	0.5	Escherichia_coli	84960.9	85000	-0.00046
s590	NexteraFlex Reduced	5	Escherichia_coli	73893.6	85000	-0.130663529
s029	NextFlex RAPID XP	1	Escherichia_coli	110012	85000	0.294258824
s030	NextFlex RAPID XP	1	Escherichia_coli	111784	85000	0.315105882
s031	NextFlex RAPID XP	1	Escherichia_coli	109046	85000	0.282894118
s032	NextFlex RAPID XP	0.5	Escherichia_coli	114696	85000	0.349364706
s033	NextFlex RAPID XP	5	Escherichia_coli	112399	85000	0.322341176
Mock_plexWell96_1	plexWell96	1	Escherichia_coli	111191.3667	85000	0.308133725
Mock_plexWell96_2	plexWell96	1	Escherichia_coli	105424.1667	85000	0.240284314
Mock_plexWell96_3	plexWell96	1	Escherichia_coli	105581.4167	85000	0.242134314
Mock_plexWell96_4	plexWell96	0.5	Escherichia_coli	106844.5	85000	0.256994118
Mock_plexWell96_5	plexWell96	5	Escherichia_coli	106328.0167	85000	0.250917843
s606	QIASeqFX	1	Escherichia_coli	111140	85000	0.307529412
s607	QIASeqFX	1	Escherichia_coli	109060	85000	0.283058824
s608	QIASeqFX	1	Escherichia_coli	105284	85000	0.238635294
s609	QIASeqFX	0.5	Escherichia_coli	103775	85000	0.220882353
s610	QIASeqFX	5	Escherichia_coli	110142	85000	0.295788235
s566	NexteraFlex Full	1	Salmonella_enterica	81377.8	87000	-0.064622989
s567	NexteraFlex Full	1	Salmonella_enterica	83676.6	87000	-0.0382
s568	NexteraFlex Full	1	Salmonella_enterica	80476.4	87000	-0.074983908
s569	NexteraFlex Full	0.5	Salmonella_enterica	80057.5	87000	-0.079798851
s570	NexteraFlex Full	5	Salmonella_enterica	83958.9	87000	-0.034955172
s586	NexteraFlex Reduced	1	Salmonella_enterica	71003.2	87000	-0.183871264
s587	NexteraFlex Reduced	1	Salmonella_enterica	72907.1	87000	-0.161987356
s588	NexteraFlex Reduced	1	Salmonella_enterica	69483.1	87000	-0.201343678
s589	NexteraFlex Reduced	0.5	Salmonella_enterica	72665	87000	-0.164770115
s590	NexteraFlex Reduced	5	Salmonella_enterica	67448.6	87000	-0.224728736
s029	NextFlex RAPID XP	1	Salmonella_enterica	85546.3	87000	-0.016709195
s030	NextFlex RAPID XP	1	Salmonella_enterica	83270.6	87000	-0.042866667
s031	NextFlex RAPID XP	1	Salmonella_enterica	84958.3	87000	-0.023467816
s032	NextFlex RAPID XP	0.5	Salmonella_enterica	83673.9	87000	-0.038231034
s033	NextFlex RAPID XP	5	Salmonella_enterica	83209	87000	-0.043574713
Mock_plexWell96_1	plexWell96	1	Salmonella_enterica	83048.68333	87000	-0.045417433
Mock_plexWell96_2	plexWell96	1	Salmonella_enterica	78190.51667	87000	-0.101258429
Mock_plexWell96_3	plexWell96	1	Salmonella_enterica	83450.13333	87000	-0.040803065
Mock_plexWell96_4	plexWell96	0.5	Salmonella_enterica	83569.11667	87000	-0.039435441
Mock_plexWell96_5	plexWell96	5	Salmonella_enterica	84537.43333	87000	-0.028305364
s606	QIASeqFX	1	Salmonella_enterica	84289.7	87000	-0.031152874
s607	QIASeqFX	1	Salmonella_enterica	85052.8	87000	-0.022381609
s608	QIASeqFX	1	Salmonella_enterica	85155.7	87000	-0.021198851
s609	QIASeqFX	0.5	Salmonella_enterica	82815.9	87000	-0.048093103
s610	QIASeqFX	5	Salmonella_enterica	81181.6	87000	-0.066878161
s566	NexteraFlex Full	1	Pseudomonas_aeruginosa	73491.1	61000	0.204772131
s567	NexteraFlex Full	1	Pseudomonas_aeruginosa	72842.3	61000	0.194136066
s568	NexteraFlex Full	1	Pseudomonas_aeruginosa	69152.1	61000	0.133640984
s569	NexteraFlex Full	0.5	Pseudomonas_aeruginosa	74942.4	61000	0.228563934
s570	NexteraFlex Full	5	Pseudomonas_aeruginosa	71165.8	61000	0.166652459
s586	NexteraFlex Reduced	1	Pseudomonas_aeruginosa	40107.8	61000	-0.342495082
s587	NexteraFlex Reduced	1	Pseudomonas_aeruginosa	43055.4	61000	-0.29417377
s588	NexteraFlex Reduced	1	Pseudomonas_aeruginosa	38962.4	61000	-0.361272131
s589	NexteraFlex Reduced	0.5	Pseudomonas_aeruginosa	41599.3	61000	-0.318044262
s590	NexteraFlex Reduced	5	Pseudomonas_aeruginosa	32398.2	61000	-0.468881967
s029	NextFlex RAPID XP	1	Pseudomonas_aeruginosa	96772.9	61000	0.586440984
s030	NextFlex RAPID XP	1	Pseudomonas_aeruginosa	101683	61000	0.666934426
s031	NextFlex RAPID XP	1	Pseudomonas_aeruginosa	101321	61000	0.661
s032	NextFlex RAPID XP	0.5	Pseudomonas_aeruginosa	100856	61000	0.653377049
s033	NextFlex RAPID XP	5	Pseudomonas_aeruginosa	89201.3	61000	0.462316393
Mock_plexWell96_1	plexWell96	1	Pseudomonas_aeruginosa	87293.41667	61000	0.431039617
Mock_plexWell96_2	plexWell96	1	Pseudomonas_aeruginosa	81932.86667	61000	0.343161749
Mock_plexWell96_3	plexWell96	1	Pseudomonas_aeruginosa	82331.11667	61000	0.349690437
Mock_plexWell96_4	plexWell96	0.5	Pseudomonas_aeruginosa	87051.56667	61000	0.427074863
Mock_plexWell96_5	plexWell96	5	Pseudomonas_aeruginosa	92885.3	61000	0.522709836
s606	QIASeqFX	1	Pseudomonas_aeruginosa	80722.4	61000	0.323318033
s607	QIASeqFX	1	Pseudomonas_aeruginosa	81347.8	61000	0.333570492
s608	QIASeqFX	1	Pseudomonas_aeruginosa	79449.4	61000	0.30244918
s609	QIASeqFX	0.5	Pseudomonas_aeruginosa	81871.1	61000	0.34214918
s610	QIASeqFX	5	Pseudomonas_aeruginosa	79291.1	61000	0.299854098
s566	NexteraFlex Full	1	Saccharomyces_cerevisiae	5971.3	5700	0.047596491
s567	NexteraFlex Full	1	Saccharomyces_cerevisiae	5921.5	5700	0.038859649
s568	NexteraFlex Full	1	Saccharomyces_cerevisiae	5993.6	5700	0.051508772
s569	NexteraFlex Full	0.5	Saccharomyces_cerevisiae	6016.8	5700	0.055578947
s570	NexteraFlex Full	5	Saccharomyces_cerevisiae	6468	5700	0.134736842
s586	NexteraFlex Reduced	1	Saccharomyces_cerevisiae	6752	5700	0.184561404
s587	NexteraFlex Reduced	1	Saccharomyces_cerevisiae	6940.2	5700	0.217578947
s588	NexteraFlex Reduced	1	Saccharomyces_cerevisiae	6911.8	5700	0.212596491
s589	NexteraFlex Reduced	0.5	Saccharomyces_cerevisiae	6557.9	5700	0.150508772
s590	NexteraFlex Reduced	5	Saccharomyces_cerevisiae	7272.1	5700	0.275807018
s029	NextFlex RAPID XP	1	Saccharomyces_cerevisiae	5686.3	5700	-0.002403509
s030	NextFlex RAPID XP	1	Saccharomyces_cerevisiae	5663.3	5700	-0.006438596
s031	NextFlex RAPID XP	1	Saccharomyces_cerevisiae	5175.8	5700	-0.091964912
s032	NextFlex RAPID XP	0.5	Saccharomyces_cerevisiae	5248.6	5700	-0.079192982
s033	NextFlex RAPID XP	5	Saccharomyces_cerevisiae	5999.9	5700	0.052614035
Mock_plexWell96_1	plexWell96	1	Saccharomyces_cerevisiae	5029.033333	5700	-0.11771345
Mock_plexWell96_2	plexWell96	1	Saccharomyces_cerevisiae	5372.183333	5700	-0.057511696
Mock_plexWell96_3	plexWell96	1	Saccharomyces_cerevisiae	5907.633333	5700	0.036426901
Mock_plexWell96_4	plexWell96	0.5	Saccharomyces_cerevisiae	4843.533333	5700	-0.15025731
Mock_plexWell96_5	plexWell96	5	Saccharomyces_cerevisiae	5324.316667	5700	-0.065909357
s606	QIASeqFX	1	Saccharomyces_cerevisiae	5630	5700	-0.012280702
s607	QIASeqFX	1	Saccharomyces_cerevisiae	5602.5	5700	-0.017105263
s608	QIASeqFX	1	Saccharomyces_cerevisiae	5706	5700	0.001052632
s609	QIASeqFX	0.5	Saccharomyces_cerevisiae	6068.5	5700	0.064649123
s610	QIASeqFX	5	Saccharomyces_cerevisiae	6046.1	5700	0.060719298
s566	NexteraFlex Full	1	Cryptococcus_neoformans	2032.7	3700	-0.450621622
s567	NexteraFlex Full	1	Cryptococcus_neoformans	2130.5	3700	-0.424189189
s568	NexteraFlex Full	1	Cryptococcus_neoformans	2049.7	3700	-0.446027027
s569	NexteraFlex Full	0.5	Cryptococcus_neoformans	2107	3700	-0.430540541
s570	NexteraFlex Full	5	Cryptococcus_neoformans	2469.9	3700	-0.332459459
s586	NexteraFlex Reduced	1	Cryptococcus_neoformans	2385	3700	-0.355405405
s587	NexteraFlex Reduced	1	Cryptococcus_neoformans	2255.5	3700	-0.390405405
s588	NexteraFlex Reduced	1	Cryptococcus_neoformans	2342.4	3700	-0.366918919
s589	NexteraFlex Reduced	0.5	Cryptococcus_neoformans	2378.8	3700	-0.357081081
s590	NexteraFlex Reduced	5	Cryptococcus_neoformans	2343.1	3700	-0.36672973
s029	NextFlex RAPID XP	1	Cryptococcus_neoformans	2166.1	3700	-0.414567568
s030	NextFlex RAPID XP	1	Cryptococcus_neoformans	2198.3	3700	-0.405864865
s031	NextFlex RAPID XP	1	Cryptococcus_neoformans	2341.8	3700	-0.367081081
s032	NextFlex RAPID XP	0.5	Cryptococcus_neoformans	2253.7	3700	-0.390891892
s033	NextFlex RAPID XP	5	Cryptococcus_neoformans	2122.8	3700	-0.42627027
Mock_plexWell96_1	plexWell96	1	Cryptococcus_neoformans	1938.7	3700	-0.476027027
Mock_plexWell96_2	plexWell96	1	Cryptococcus_neoformans	1563.95	3700	-0.577310811
Mock_plexWell96_3	plexWell96	1	Cryptococcus_neoformans	1846.5	3700	-0.500945946
Mock_plexWell96_4	plexWell96	0.5	Cryptococcus_neoformans	1389.766667	3700	-0.624387387
Mock_plexWell96_5	plexWell96	5	Cryptococcus_neoformans	2386.633333	3700	-0.354963964
s606	QIASeqFX	1	Cryptococcus_neoformans	2322.4	3700	-0.372324324
s607	QIASeqFX	1	Cryptococcus_neoformans	2146.6	3700	-0.419837838
s608	QIASeqFX	1	Cryptococcus_neoformans	2213.7	3700	-0.401702703
s609	QIASeqFX	0.5	Cryptococcus_neoformans	2156.9	3700	-0.417054054
s610	QIASeqFX	5	Cryptococcus_neoformans	2422.9	3700	-0.345162162
